# Supplementary material for: Challenges in Diagnosis and Management of Coffin–Lowry Syndrome—Single-Center Experience
Source: Diagnostics (Basel). 2026 Mar 25;16(7):990. doi: 10.3390/diagnostics16070990 (PMC13073513; doi:10.3390/diagnostics16070990)
Supplement: Supplementary file 1 [file diagnostics-16-00990-s001.zip]

Archive with 1 entries (1 files):
- diagnostics-4155363-supplementary.pdf
